# Supplementary material for: Hotspot areas of risky sexual behaviour and associated factors in Ethiopia: Further spatial and mixed effect analysis of Ethiopian demographic health survey
Source: PLoS One. 2024 May 31;19(5):e0303574. doi: 10.1371/journal.pone.0303574 (PMC11142568; doi:10.1371/journal.pone.0303574)
Supplement: S1 File — (CSV) [file pone.0303574.s001.csv]

V001	latitude	longitude	preva_rsb	prop_smoker	prop_low_commlitra	prop_1stsex_<18	prop_urbanre	Respo_Mage	prop_nomediaexpo	prop_noteverhearHIV
1	9.5054703	42.438629	0.095238097	0	0	0.476190476	0	31	0.818181818	0.047619048
2	0	0	0	0	0	0.4	0	23.5	1	0.5
3	10.776217	37.122269	0	0	0	0.882352941	0	27	1	0
4	11.845228	41.915794	0	0	0	0.785714286	0	27	0.928571429	0.142857143
5	9.5888329	41.865734	0.11111111	0	0	0.722222222	1	30	0.263157895	0
6	9.9429398	34.629272	0	0	0	0.842105263	0	28	0.736842105	0
7	3.8187921	39.765343	0.052631579	0	0.052631579	0.789473684	0	33	0.947368421	0.315789474
8	9.3490171	42.681332	0	0	0.388888889	0.833333333	0	29	0.894736842	0.666666667
9	0	0	0.05882353	0	0.588235294	0.764705882	0	25	0.647058824	0
10	10.570993	38.708481	0.06666667	0	0.4	1	0	32	0.875	0
11	9.0432596	38.714691	0.23529412	0	0.352941176	0.470588235	1	28	0.35	0
12	6.981338	38.580784	0	0	0.52173913	0.913043478	0	32	0.956521739	0.043478261
13	7.7094021	34.100479	0.36363637	0.090909091	0.272727273	1	0	25	0.909090909	0.363636364
14	7.834239	38.333771	0	0	0.444444444	0.444444444	1	27	0.222222222	0
15	9.0339251	38.768955	0.2857143	0	0.714285714	0	1	35	0.714285714	0
16	0	0	0	0	0.666666667	0.75	0	35	1	0.25
17	9.765645	34.739002	0.13333334	0	0.466666667	0.533333333	1	30	0.266666667	0
18	11.120147	39.621723	0.07692308	0	0.538461538	0.692307692	1	28	0.133333333	0.076923077
19	9.0078545	38.781738	0	0.071428571	0.714285714	0.142857143	1	30	0.142857143	0
20	6.784431	37.800755	0	0	0.4375	0.5625	0	30	0.875	0
21	5.7253461	38.264767	0.13636364	0	0.5	0.863636364	0	30	0.636363636	0.136363636
22	8.8762951	43.262344	0	0	0.333333333	0.733333333	0	27	1	0.466666667
23	8.8482752	37.773922	0.071428575	0	0.714285714	0.928571429	0	33	0.642857143	0
24	11.074276	37.790726	0.11111111	0	0.611111111	0.777777778	0	35.5	0.857142857	0
25	9.6010542	41.761311	0.14285715	0	0.571428571	0.714285714	1	23	0.428571429	0
26	7.192884	39.025646	0.17647059	0	0.411764706	0.882352941	0	30	0.705882353	0.058823529
27	9.6046247	41.873772	0.11111111	0.111111111	0.444444444	0.666666667	1	25	0.7	0
28	9.3134642	42.111187	0	0	0.222222222	0.666666667	1	33	0.333333333	0
29	9.3002644	42.118488	0	0	0.555555556	0.666666667	1	29	0.222222222	0
30	9.5364838	41.833832	0.05882353	0	0.588235294	0.764705882	0	35	1	0.058823529
31	9.029748	38.719326	0.23529412	0	0.647058824	0.470588235	1	29	0.117647059	0
32	6.2171249	38.252068	0	0	0.3	0.7	0	25.5	0.8	0
33	9.1919889	43.573399	0.07692308	0	0.384615385	0.538461538	0	30	1	0.538461538
34	6.3190789	38.968048	0	0	0.333333333	0.75	0	29	0.958333333	0
35	10.667121	35.610542	0.055555556	0	0.444444444	0.555555556	0	30	0.888888889	0
36	10.643564	36.103699	0.10526316	0.052631579	0.578947368	0.894736842	0	34	0.894736842	0.368421053
37	10.259205	40.558315	0	0	0.416666667	0.708333333	0	30.5	0.625	0.083333333
38	11.28779	38.406887	0	0	0.583333333	1	0	35.5	0.928571429	0
39	9.7986975	40.380058	0	0	1	1	0	28	1	0
40	9.0025082	39.131523	0.1	0.05	0.55	0.85	0	32.5	0.6	0.1
41	7.4283371	37.753052	0	0	0.769230769	0.769230769	0	30	0.923076923	0.076923077
42	0	0	0	0.0625	0.5	0.8125	0	37	0.875	0.4375
43	9.5944576	41.83094	0.17647059	0.058823529	0.529411765	0.705882353	1	25	0	0
44	9.3095922	42.133167	0	0	0.833333333	0.333333333	1	37	0.333333333	0
45	14.195063	39.040283	0.11111111	0	0.611111111	0.888888889	0	36.5	0.888888889	0
46	7.3965039	35.260204	0.125	0	0.5625	1	0	25.5	0.75	0
47	8.2495642	34.597839	0.55000001	0	0.5	0.5	1	24	0.2	0
48	0	0	0.090909094	0	0.636363636	0.454545455	0	34	0.727272727	0.181818182
49	9.1380329	40.159634	0.30000001	0.1	0.5	0.7	1	28	0.090909091	0
50	5.5469518	37.666332	0	0	0.105263158	0.842105263	0	28	0.772727273	0.052631579
51	9.2822008	40.185783	0.055555556	0	0	0.944444444	0	30.5	0.833333333	0.055555556
52	12.579086	36.033276	0.045454547	0	0	0.863636364	0	22.5	1	0.090909091
53	6.876749	37.757759	0.33333334	0	0	0.555555556	1	26	0.166666667	0
54	8.0918522	38.528854	0	0	0	0.764705882	0	30	0.631578947	0
55	11.055962	40.198624	0	0	0	0.818181818	0	28	0.636363636	0
56	9.3124666	42.118492	0.27272728	0	0	0.545454545	1	36	0.333333333	0
57	9.3707876	42.797421	0.05882353	0	0	0.470588235	1	30	0.235294118	0.058823529
58	9.3025837	42.125355	0.1	0	0	0.4	1	30	0.1	0
59	9.0017281	38.722858	0.17647059	0	0	0.470588235	1	28	0.117647059	0.058823529
60	9.3233995	42.11301	0	0	0	0.5	1	31.5	0.5	0
61	8.9715118	38.761841	0.1	0	0	0.45	1	29.5	0	0
62	8.2463551	36.621498	0.07692308	0	0	0.807692308	0	31.5	0.892857143	0.076923077
63	8.2678432	34.601467	0.5	0	0	0.611111111	1	24	0.333333333	0.055555556
64	9.3359671	42.797905	0.07692308	0.153846154	0	0.538461538	1	35	0.428571429	0.153846154
65	10.038797	35.233467	0.071428575	0.142857143	0	0.714285714	0	31.5	0.857142857	0.142857143
66	12.349051	38.961666	0.055555556	0	0	0.888888889	0	30	1	0.222222222
68	9.282197	42.170959	0.15384616	0.076923077	0	0.769230769	0	25	0.923076923	0.076923077
69	8.3649139	33.909435	0	0.166666667	0	0.666666667	0	26	1	0.333333333
70	9.5194006	35.863468	0.22222222	0	0	0.888888889	1	27	0.777777778	0
71	8.9945259	40.164139	0.35714287	0	0	0.428571429	1	30	0.285714286	0
72	0	0	0	0	0	0.6	0	33	1	0.4
73	11.585808	37.388363	0.38461539	0	0	0.538461538	1	27	0.357142857	0
74	9.5750732	41.856361	0.15384616	0	0	0.384615385	1	28	0.230769231	0
75	11.382125	41.702095	0.17647059	0.058823529	0	0.588235294	0	28	1	0.117647059
76	7.3657441	36.53709	0	0	0	0.882352941	0	39	0.941176471	0.058823529
77	6.5595188	46.154797	0.16666667	0	0	0.5	0	26	1	0.5
78	14.42159	38.060242	0.10526316	0	0	0.947368421	0	26	1	0
79	12.965369	39.697189	0.055555556	0	0	1	0	25	0.526315789	0
80	13.159408	38.054771	0	0	0	0.8125	0	36.5	1	0.0625
81	14.128667	38.733585	0.18181819	0	0	0.363636364	1	34	0.260869565	0
82	3.6213911	39.291912	0	0	0	0.888888889	0	26	0.888888889	0
83	8.8678904	38.794281	0.30000001	0	0	0.6	1	28	0	0
84	14.175601	38.891647	0.25	0	0	0.666666667	1	34	0.166666667	0
85	5.9718828	43.548557	0	0	0	0.666666667	0	30	1	0.333333333
86	5.9180579	37.291416	0	0	0	0.545454545	0	27	0.954545455	0.136363636
87	5.4873271	36.797131	0.13043478	0	0	0.652173913	0	30	0.869565217	0.043478261
88	9.8631353	35.646938	0	0.090909091	0	0.727272727	0	25	0.954545455	0
89	14.438634	39.0858	0.21052632	0	0	0.894736842	0	28	0.789473684	0.105263158
90	9.0449982	38.863174	0.14285715	0	0	0.5	1	29	0.133333333	0
91	9.0466976	38.728901	0.22222222	0	0	0.444444444	1	35	0.111111111	0
92	6.7084489	44.27354	0.0625	0	0	0.75	0	27.5	1	0.1875
93	9.3396044	41.321415	0	0	0	0.888888889	0	26.5	1	0.277777778
94	13.494559	39.469234	0	0	0	0.5	1	28.5	0	0
95	7.591527	43.764893	0.090909094	0	0	0.727272727	0	27	1	0
96	0	0	0	0	0	0.923076923	0	30	1	0.076923077
97	12.420677	39.559311	0	0	0	1	1	26	0.666666667	0
98	14.157544	38.143852	0	0	0	0.944444444	0	30	0.722222222	0
99	13.7096	39.68428	0.05882353	0	0	0.882352941	0	38	1	0
100	9.0256376	38.71748	0.46153846	0	0	0.692307692	1	27	0	0
101	9.620244	41.840031	0.35294119	0	0	0.235294118	1	26	0	0
102	10.148254	40.189415	0.23076923	0	0	0.846153846	0	27	1	0.230769231
103	14.422792	39.728104	0.083333336	0	0	0.5	0	35.5	0.833333333	0.083333333
104	8.3097687	33.805119	0.5	0	0	1	0	31.5	1	0.583333333
105	8.2402449	34.359562	0.13333334	0.066666667	0	0.8	0	29	1	0
106	8.2119017	34.451015	0.0625	0	0	0.8125	0	28	1	0
107	9.0342302	38.718407	0.5714286	0.071428571	0	0.571428571	1	32	0.071428571	0
108	9.032176	38.733009	0.33333334	0	0	0.466666667	1	29	0.133333333	0
109	10.934452	36.945496	0.2	0	0	0.933333333	0	33	1	0.066666667
110	8.9775667	38.738049	0.3888889	0	0	0.5	1	27.5	0.052631579	0
111	9.5885391	41.850544	0.25	0	0	0.583333333	1	31	0.230769231	0
112	9.0712299	38.752125	0.31818181	0	0	0.454545455	1	32.5	0.045454545	0
113	7.1129169	37.383934	0.18181819	0	0	0.636363636	0	33.5	0.954545455	0.045454545
114	8.2417459	34.605137	0.2857143	0	0	0.857142857	1	25	0.714285714	0
115	9.2902193	42.10136	0	0	0	0.416666667	0	29.5	0.333333333	0
116	8.8294468	43.334896	0	0	0	0.666666667	0	28	1	0.055555556
117	14.23105	39.723686	0	0	0	0.875	0	29.5	0.875	0
118	8.818058	37.534485	0.06666667	0	0	0.8	0	31	0.8	0.066666667
119	7.6456451	35.353485	0.14285715	0.071428571	0	0.785714286	0	39.5	0.933333333	0
120	10.984556	38.044449	0	0	0	0.944444444	0	30	1	0
121	9.1736183	39.347492	0.11111111	0	0	0.666666667	0	32	0.777777778	0.055555556
122	8.7574368	40.299442	0	0	0	0.80952381	0	22	0.952380952	0
123	7.8873019	39.862724	0.045454547	0	0	0.772727273	0	32	0.681818182	0.090909091
124	9.8376198	35.4142	0.10526316	0	0	0.789473684	0	30	0.789473684	0.210526316
125	8.712307	39.296909	0.375	0.0625	0	0.6875	0	34	0.75	0
126	7.132513	37.536831	0	0.105263158	0	0.578947368	0	29	1	0
127	13.835892	39.883453	0.13636364	0	0	1	0	25	0.909090909	0.045454545
128	12.799181	39.711361	0.16666667	0	0	0.833333333	0	28	0.833333333	0
129	13.925446	39.452232	0.15000001	0	0	0.75	0	36	0.826086957	0
130	13.169308	39.987118	0	0	0	1	0	30	0.944444444	0.176470588
131	0	0	0.055555556	0	0	0.722222222	0	25.5	1	0.111111111
132	11.774674	37.978767	0.05882353	0	0	0.823529412	0	37	1	0
133	9.2903118	42.117085	0.11111111	0	0	0.555555556	1	28	0.222222222	0
134	14.179123	39.980747	0.06666667	0	0	0.8	0	27	0.866666667	0
135	10.179467	40.54911	0.038461536	0	0	0.846153846	0	23.5	0.846153846	0
136	12.677534	39.34869	0.23076923	0	0	0.769230769	0	24	0.923076923	0
137	10.63752	35.719208	0.15384616	0	0	0.692307692	0	35	0.846153846	0
138	5.5892692	44.175034	0	0	0	0.875	0	25	1	0.5
139	8.4116983	38.366035	0	0	0	0.823529412	0	28	0.941176471	0.352941176
140	9.6242599	41.839275	0.23529412	0	0	0.588235294	1	27	0.055555556	0
141	6.7612062	37.425797	0	0	0	0.80952381	0	29	1	0
142	8.0164785	37.530003	0	0.055555556	0	0.666666667	0	32.5	0.888888889	0.222222222
143	12.830425	39.451847	0	0	0	0.909090909	0	35	0.909090909	0
144	9.060709	38.752125	0.21428572	0	0	0.5	1	31.5	0.266666667	0
145	8.9793587	38.683048	0.083333336	0	0	0.333333333	1	36	0.166666667	0
146	6.023458	44.807507	0	0	0	0.583333333	0	29.5	1	0.666666667
147	8.9064598	38.626644	0.090909094	0	0	0.363636364	1	27	0	0
148	6.9201651	38.315216	0	0	0	0.833333333	0	34.5	0.833333333	0.055555556
149	8.5433464	39.266098	0.5	0.25	0	0.5	1	23.5	0.75	0
150	10.512406	36.129051	0.11111111	0	0	0.777777778	0	29.5	1	0.277777778
151	9.580472	41.85733	0.41666666	0	0	0.25	1	27.5	0.153846154	0.083333333
152	12.694688	37.889732	0	0	0	1	0	30.5	1	0.1
153	9.0479889	38.766171	0.27272728	0	0	0.454545455	1	28	0	0
154	7.2773371	36.237312	0.125	0	0	0.875	1	24.5	0.235294118	0
155	9.0144091	38.80061	0.60869563	0.043478261	0	0.304347826	1	28	0.130434783	0
156	13.848685	38.68811	0.071428575	0	0	0.642857143	0	34	1	0.071428571
157	9.3148603	42.123081	0.07692308	0	0	0.230769231	1	26	0.384615385	0
158	11.793026	37.584663	0.11764706	0	0	0.941176471	0	28	1	0.058823529
159	9.0022449	38.749237	0.35714287	0	0	0.571428571	1	29	0.066666667	0
160	13.197265	39.457916	0.05882353	0	0	0.764705882	0	28	0.944444444	0
161	9.3841629	36.435631	0.14285715	0.047619048	0	0.952380952	0	25	1	0.285714286
162	6.9636698	37.881027	0	0	0	0.933333333	0	30	0.933333333	0
163	12.138264	37.707939	0.33333334	0	0	0.933333333	0	30	0.75	0
164	5.8483729	43.527981	0.14285715	0	0	0.619047619	0	27	0.761904762	0.238095238
165	9.9730177	34.503239	0.06666667	0.133333333	0	0.866666667	0	30	1	0
166	9.5105829	41.898979	0	0	0	0.875	0	27	0.9375	0.3125
167	11.2933	37.520882	0.06666667	0	0	0.933333333	0	33	0.9375	0
168	7.2238469	35.325108	0.125	0	0	0.875	1	30.5	0.6875	0
169	11.699828	37.313042	0	0	0	1	0	28	0.904761905	0
170	9.0481339	38.759911	0.66666669	0	0	0.5	1	26.5	0	0
171	7.403585	43.920033	0.055555556	0	0	0.5	1	33.5	0.777777778	0.388888889
172	13.248133	40.043686	0	0	0	1	0	26.5	0.904761905	0.25
173	9.3240519	42.093018	0	0	0	0.5	1	29	0.666666667	0
174	8.053772	37.694584	0	0	0	0.7	0	37	0.545454545	0
175	9.0600996	34.818806	0	0	0	0.588235294	0	30	0.823529412	0.352941176
176	10.888674	38.606724	0.047619049	0	0	1	0	24	0.904761905	0.047619048
177	7.6345582	35.670174	0.055555556	0	0	0.888888889	0	31	0.894736842	0
178	11.731	41.095173	0.083333336	0	0	0.833333333	0	27	0.833333333	0.166666667
179	9.3015766	42.110462	0.07692308	0	0	0.384615385	1	27	0.461538462	0
180	6.720108	37.624882	0.052631579	0	0	0.526315789	0	27	0.947368421	0
181	14.101627	38.282906	0.25	0	0	0.75	1	30	0.15	0
182	5.9733391	38.182217	0.071428575	0	0	0.571428571	0	33.5	1	0
183	10.540983	35.940315	0	0	0	0.9	0	27.5	0.8	0
184	10.26734	36.218777	0	0.105263158	0	0.894736842	0	35	1	0.157894737
185	9.5970573	41.869843	0	0	0	0.785714286	1	30	0.428571429	0
186	9.2921848	42.553364	0.052631579	0	0	0.842105263	0	26	1	0.421052632
187	6.4415579	42.095158	0.071428575	0	0	0.785714286	0	33	0.857142857	0.357142857
188	13.669272	38.185383	0.15000001	0	0	0.85	0	29.5	0.85	0
189	11.748588	39.928375	0.090909094	0	0	0.909090909	0	28	0.916666667	0
190	9.6086998	41.839874	0.23529412	0	0	0.411764706	1	30	0.117647059	0.058823529
191	11.601012	40.017899	0	0	0	0.8	0	29	0.933333333	0.2
192	14.231831	39.729538	0.17391305	0	0	0.956521739	0	22	0.565217391	0.043478261
193	9.3632879	34.445251	0	0	0	0.888888889	1	25.5	0.611111111	0
194	9.3109016	42.148129	0.10526316	0.052631579	0	0.894736842	1	26	0.368421053	0
195	9.006917	38.727741	0.52941179	0	0	0.588235294	1	35	0.176470588	0
196	13.878587	39.723	0.071428575	0	0	0.714285714	0	31.5	0.857142857	0
197	7.1948438	35.249393	0.1	0.05	0	0.9	0	30.5	0.95	0.15
198	7.4598141	43.846863	0	0	0	0.875	0	27.5	1	0.6875
199	12.376936	38.357983	0.055555556	0	0	0.944444444	0	30.5	1	0.111111111
200	12.133192	39.580589	0.071428575	0	0	0.857142857	0	32	1	0
201	9.6461668	39.617828	0	0	0	0.714285714	0	29	0.818181818	0.047619048
202	9.5776157	41.889568	0.16666667	0	0	0.5	1	27.5	0.5	0
203	10.056499	34.555294	0.0625	0	0	0.8125	1	21.5	0.1875	0.0625
204	8.1592102	38.189388	0	0	0	0.545454545	0	35	0.545454545	0.181818182
205	11.726886	40.997478	0.14285715	0.142857143	0	0.642857143	1	23.5	0.6	0
206	10.709687	38.272671	0.0625	0	0	1	0	29.5	1	0
207	7.2208452	36.133858	0	0	0	0.631578947	0	30	0.947368421	0.157894737
208	4.0067029	41.599743	0.07692308	0	0	0.769230769	0	28	1	0
209	10.189214	34.841633	0	0	0	0.842105263	0	25	0.947368421	0
210	9.3653822	42.706234	0.05882353	0	0	0.882352941	0	28	0.941176471	0.529411765
211	9.0022926	38.823139	0.38461539	0	0	0.307692308	1	29	0	0
212	9.3131256	42.230145	0	0	0	1	0	31	0.888888889	0.111111111
213	7.8414769	39.549068	0	0	0	0.866666667	0	29	0.6	0
214	8.5956001	43.470299	0	0	0	0.666666667	0	32	1	0.466666667
215	6.721839	38.294189	0	0	0	0.722222222	0	30	0.888888889	0
216	6.8566661	38.360928	0	0	0	0.764705882	0	27	1	0
217	8.4258862	38.488144	0	0	0	0.6875	0	35	0.9375	0.1875
218	10.063785	37.777199	0	0	0	1	0	35	1	0
219	7.8274679	34.555729	0.18181819	0	0	0.909090909	0	30	1	0.181818182
220	13.572972	39.5513	0.15384616	0	0	1	0	26	0.769230769	0
221	8.2435207	34.585152	0.3125	0	0	0.625	1	25	0.125	0
223	7.7752781	37.939392	0.13333334	0	0	0.733333333	0	40	0.6	0
224	9.6081219	41.870686	0.1	0	0	0.5	1	31	0.3	0.1
225	8.9729071	38.745529	0.40000001	0	0	0.2	1	33	0	0
226	13.971562	39.425507	0.38461539	0	0	0.846153846	1	32	0.428571429	0
227	7.55724	37.132572	0	0	0	0.736842105	0	30	1	0.210526316
228	9.313406	42.1138	0.1875	0	0	0.6875	1	28	0.3125	0
229	10.33145	38.161457	0.1	0	0	0.8	0	34.5	1	0
230	9.3360758	40.167709	0	0	0	0.692307692	1	29	0.615384615	0
231	8.2288971	34.588234	0.46153846	0.076923077	0	0.769230769	1	29	0.357142857	0
232	6.1259069	38.306107	0.052631579	0	0	0.789473684	0	35	0.894736842	0.052631579
233	8.2292337	33.886337	0	0	0	0.533333333	0	31	1	0.066666667
234	9.0545502	37.367188	0.16666667	0	0	0.666666667	0	31.5	0.681818182	0
235	13.750028	39.991261	0	0	0	0.823529412	0	26	0.705882353	0.058823529
236	8.8838034	38.778503	0.30000001	0	0	0.4	1	30	0.1	0
237	13.487884	39.466373	0.30000001	0	0	0.6	1	25.5	0.2	0
238	9.3421144	42.120911	0	0	0	0.75	0	30	0.75	0
239	8.7516184	43.379093	0	0	0	0.625	0	35	0.75	0.125
240	9.301652	42.128368	0	0	0	0.454545455	1	31	0.272727273	0
241	12.000712	40.037949	0	0	0	0.909090909	0	29	0.636363636	0
242	9.5412092	42.042953	0.041666668	0.041666667	0	0.75	0	30	0.958333333	0.083333333
243	7.2549729	35.319824	0.15000001	0	0	0.75	0	36.5	0.681818182	0
244	10.487796	35.758064	0.083333336	0	0	0.583333333	0	28	0.75	0.083333333
245	8.5919113	40.352665	0.0625	0	0	1	0	29	0.941176471	0.6875
246	10.747392	36.276318	0.052631579	0.105263158	0	0.578947368	0	31	1	0.315789474
247	9.0396099	38.780746	0.083333336	0	0	0.666666667	1	37	0	0
248	8.9892855	34.767792	0	0	0	0.736842105	0	28	0.684210526	0
249	12.335896	39.851757	0.071428575	0.071428571	0	0.857142857	0	27	1	0.214285714
250	0	0	0	0	0	0.6	0	28	1	0
251	8.6718988	43.369785	0.27272728	0	0	0.818181818	0	28	1	0.363636364
252	8.898571	38.769981	0.5	0	0	0.75	1	28.5	0	0
253	14.033877	37.105923	0.050000001	0.05	0	1	0	25.5	0.85	0
254	11.260606	39.965065	0.043478262	0	0	0.826086957	0	29	1	0.043478261
255	14.222399	38.163616	0.050000001	0	0	0.9	0	29	0.954545455	0
256	11.340042	35.126736	0.2	0.066666667	0	0.8	0	29	1	0.133333333
257	9.3114614	42.123211	0.23076923	0	0	0.846153846	1	24	0.692307692	0
258	13.688926	37.694656	0.045454547	0	0	0.909090909	0	31.5	0.913043478	0.045454545
259	11.574184	36.498123	0.16666667	0	0	0.833333333	0	24	0.95	0
260	8.3037758	33.805767	0.27777779	0	0	0.611111111	0	32	1	0.944444444
261	8.9288731	38.737473	0.125	0	0	0.5	1	29	0.058823529	0
262	8.3156958	37.733715	0	0	0	0.823529412	0	31	0.529411765	0
263	14.034142	39.898487	0.12	0	0	0.6	0	25	0.56	0.04
264	8.9836178	38.770981	0.54545456	0.045454545	0	0.590909091	1	27.5	0.227272727	0
265	8.0017109	34.537071	0	0	0	0.933333333	0	31	0.666666667	0
266	8.3897467	33.258556	0	0	0	0.444444444	0	28	1	0.777777778
267	10.455376	38.827587	0.052631579	0.052631579	0	1	0	33	1	0.052631579
268	14.390268	37.773392	0.23809524	0	0	0.714285714	1	22	0.318181818	0
269	7.4536738	46.955231	0.06666667	0	0	0.666666667	0	30	1	0.6
270	7.6293802	34.422169	0.33333334	0	0	1	0	27.5	0.833333333	0.416666667
271	7.8347268	38.049187	0	0	0	1	0	37	0.777777778	0.111111111
272	7.6314411	37.861458	0.071428575	0	0	0.642857143	0	30	0.785714286	0.071428571
273	9.5794134	41.859528	0.46666667	0	0	0.466666667	1	29	0.066666667	0
274	9.0659599	38.707047	0.21052632	0	0	0.631578947	1	28	0.476190476	0
275	9.4225988	34.409859	0.050000001	0	0	0.85	0	31	1	0
276	10.717422	40.344524	0	0	0	0.6	0	27	0.733333333	0.133333333
277	9.1071682	43.165844	0	0	0	0.454545455	1	37	0.636363636	0.181818182
278	6.273056	42.688145	0.052631579	0	0	0.736842105	0	28	1	0.526315789
279	12.669915	36.775082	0.039999999	0	0	0.88	0	31	0.92	0.08
280	9.1646585	36.995125	0.052631579	0	0	0.894736842	0	38	1	0.105263158
281	9.5614319	42.037216	0	0	0	0.846153846	0	28	0.923076923	0.076923077
282	9.5863161	41.844414	0.0625	0	0	0.6875	1	28	0.125	0
283	10.381987	40.265797	0	0	0	0.928571429	0	25.5	0.928571429	0.071428571
284	7.6380658	34.266033	0.21052632	0	0	0.947368421	1	24	0.789473684	0
285	10.500095	34.379398	0	0.1875	0	0.6875	0	26	0.5625	0
286	7.1250129	40.7178	0.25	0	0	0.8125	1	30	0.3125	0
287	9.0582638	38.836555	0.050000001	0	0	0.55	1	29	0.3	0
288	9.3713608	42.157249	0.07692308	0	0	0.769230769	0	30	0.769230769	0.153846154
289	6.7919531	40.351662	0.095238097	0	0	0.904761905	0	27	0.714285714	0.19047619
290	8.5935802	39.121292	0.071428575	0	0	0.857142857	1	32.5	0.071428571	0
291	8.2495756	34.59201	0.44444445	0	0	0.555555556	1	27	0.272727273	0
292	12.190393	37.043133	0.06666667	0	0	0.6	1	30	0.533333333	0
293	8.9989624	38.76862	0.30000001	0	0	0.25	1	34	0.136363636	0
294	9.2787819	36.595749	0.10526316	0	0	0.789473684	0	28	0.842105263	0.052631579
295	9.9570036	39.901718	0.0625	0	0	1	0	28.5	0.9375	0
296	13.495265	37.121593	0.2	0	0	1	0	25.5	0.95	0
297	7.5984998	38.068146	0.07692308	0	0	0.538461538	1	29	0.461538462	0
298	13.7207	39.700092	0.26666668	0	0	0.733333333	0	36	0.8	0
299	7.3135829	35.323956	0.1	0	0	0.7	0	33	0.5	0.05
300	12.549383	39.28442	0.050000001	0	0	0.85	0	34.5	0.952380952	0
301	0	0	0	0	0	0.826086957	0	26	0.739130435	0.086956522
302	8.9855146	38.751667	0.41666666	0	0	0.5	1	35.5	0.083333333	0
303	9.0417538	38.986282	0.052631579	0	0	0.684210526	0	29	0.684210526	0.105263158
304	9.3064413	35.546886	0	0	0	0.333333333	1	30	0.266666667	0
305	9.0301733	38.74826	0.083333336	0	0	0.416666667	1	29.5	0.153846154	0
306	7.0502491	37.171494	0	0	0	0.875	0	36	0.941176471	0.0625
307	9.7486782	42.29961	0.1	0	0	1	0	32	1	0.8
308	7.0454321	38.473022	0.1	0	0	0.6	1	24	0.2	0
309	8.3425951	33.451042	0.23529412	0	0	0.352941176	1	27	0.647058824	0.176470588
310	10.258134	39.530056	0.21428572	0	0	0.571428571	0	34	0.733333333	0
311	9.5511494	41.929329	0	0	0	1	0	29.5	0.823529412	0.1875
312	12.767535	37.746925	0	0	0	1	0	31	1	0.066666667
313	6.620913	38.626888	0.11111111	0	0	0.888888889	0	34.5	0.736842105	0.055555556
314	9.0034389	38.710083	0.3125	0	0	0.375	1	36	0.125	0
315	8.3420219	34.091305	0.5	0	0	0.75	0	28.5	1	0
316	6.0054979	38.525295	0	0	0	0.863636364	0	25	0.818181818	0.045454545
317	10.050484	34.537376	0.14285715	0	0	0.285714286	1	28	0.285714286	0
318	6.4678588	42.175358	0.07692308	0	0	0.692307692	0	28	0.928571429	0.307692308
319	8.1529245	39.89333	0	0	0	0.785714286	1	27.5	0.285714286	0
320	9.9292107	35.955261	0	0	0	0.954545455	0	23	1	0.227272727
321	9.3137131	42.148476	0	0	0	0.285714286	1	34	0.142857143	0
322	13.073168	37.808769	0.21428572	0	0	0.714285714	1	25.5	0.375	0.071428571
323	0	0	0.052631579	0	0	0.526315789	0	30	0.75	0.105263158
324	10.360415	34.760609	0.25	0	0	0.5	0	30	1	0.5
325	6.9494972	35.565899	0	0	0	0.9	0	27	1	0
326	7.5282478	35.063385	0.30000001	0	0	1	0	29	0.909090909	0.1
327	12.557938	37.805866	0	0	0	1	0	31.5	0.9375	0
328	0	0	0.18181819	0	0	0.454545455	0	40	1	0.636363636
329	9.3518782	42.12336	0	0	0	1	0	26	0.6	0
330	8.9972343	38.812523	0.42857143	0.071428571	0	0.5	1	34	0.142857143	0
331	7.5555382	37.713951	0	0	0	0.6875	0	31.5	0.588235294	0.0625
332	12.138982	39.97818	0	0.058823529	0	0.764705882	1	26	0.5	0.117647059
333	9.2994051	40.968437	0.06666667	0	0	0.933333333	0	29	0.933333333	0.866666667
334	11.430282	40.918453	0.07692308	0	0	1	0	25	0.961538462	0.115384615
335	9.9760294	35.055481	0	0.058823529	0	0.705882353	0	28	0.764705882	0
336	9.9639044	40.440495	0.045454547	0	0	0.954545455	0	29	0.863636364	0.045454545
337	6.1894879	35.212509	0.045454547	0.090909091	0	0.272727273	0	31.5	0.954545455	0.136363636
338	6.9340839	36.520512	0	0	0	0.857142857	0	30	1	0.095238095
339	9.0391674	38.712231	0.25	0	0	0.6875	1	30.5	0.1875	0
340	13.769067	38.215599	0.15789473	0	0	0.894736842	0	27	0.8	0
341	14.041828	39.537922	0.1875	0	0	0.5625	0	35.5	0.8125	0
342	5.623559	37.400021	0	0	0	0.272727273	0	35	0.909090909	0
343	8.1958618	34.289837	0.33333334	0.25	0	0.916666667	0	33.5	0.75	0.416666667
344	12.186497	40.003529	0.05882353	0	0	0.941176471	0	24	1	0.117647059
345	11.253704	39.788158	0.052631579	0	0	0.894736842	0	38	0.842105263	0
346	8.3283634	34.062504	0.4375	0	0	0.75	0	29	1	0.125
347	6.9334922	38.025352	0	0	0	0.636363636	0	28	1	0
348	11.987341	40.339031	0	0	0	1	0	24	0.909090909	0.181818182
349	9.5288258	35.631218	0.052631579	0	0	0.684210526	0	34	0.631578947	0.052631579
350	10.19546	38.150574	0	0	0	0.944444444	0	38	1	0
351	12.424874	39.593449	0.15000001	0	0	0.7	0	31.5	0.9	0
352	9.5919743	41.889206	0.083333336	0	0	0.75	1	30	0.230769231	0
353	8.8651686	38.796963	0.2	0	0	0.4	1	26	0.1	0
354	11.195383	39.269363	0	0	0	0.8	0	31	0.933333333	0
355	13.834595	39.094467	0.10526316	0	0	0.842105263	0	29	0.947368421	0
356	0	0	0.07692308	0	0	0.615384615	0	29	1	0.153846154
357	9.3586845	42.167439	0	0	0	0.904761905	0	27	0.666666667	0.047619048
358	5.9669409	43.537781	0.055555556	0	0	0.777777778	1	37.5	1	0.388888889
359	8.007988	38.075848	0.090909094	0	0	0.545454545	0	38	0.727272727	0.090909091
360	7.3332839	37.768963	0	0	0	0.4375	0	34	0.941176471	0
361	11.275649	36.862053	0.3125	0	0	0.6875	1	29.5	0.6875	0
362	13.889667	39.944065	0.055555556	0	0	0.944444444	0	28.5	0.722222222	0
363	9.6069603	41.851166	0	0.166666667	0	0.777777778	1	30	0.368421053	0.055555556
364	10.634474	35.661301	0.2	0	0	0.9	1	24.5	0.727272727	0
365	7.0033102	38.693336	0	0	0	0.888888889	0	34	0.611111111	0.055555556
366	12.401068	42.163136	0.071428575	0	0	0.714285714	0	26.5	0.714285714	0.071428571
367	0	0	0.125	0	0	0.6875	0	28.5	1	0.3125
368	11.260145	40.151146	0	0	0	0.833333333	0	29	1	0
369	9.0454731	38.731483	0.2	0	0	0.6	1	33	0.0625	0
370	8.2962389	33.684628	0.05882353	0.058823529	0	0.764705882	0	25	1	0.117647059
371	7.200254	35.315231	0.27272728	0	0	1	0	26	0.583333333	0.090909091
372	8.9493504	41.312401	0.11111111	0	0	0.833333333	0	29	0.888888889	0.055555556
373	7.2171578	37.955685	0.0625	0	0	0.6875	0	35.5	1	0
374	9.5908241	34.700066	0	0	0	0.714285714	0	31	0.909090909	0
375	10.575333	37.480816	0.26666668	0	0	0.866666667	0	30	0.9375	0
376	6.7824969	35.636192	0	0.045454545	0	0.727272727	0	30.5	0.954545455	0.181818182
377	5.2032342	40.019733	0.047619049	0.047619048	0	0.904761905	1	26	0.666666667	0
378	7.6506929	47.007919	0	0	0	1	0	35.5	1	0.25
379	0	0	0.071428575	0	0	0.785714286	0	29.5	1	0.642857143
380	9.571188	41.846859	0.090909094	0	0	0.727272727	1	30	0.363636364	0
381	9.3678617	42.146004	0.06666667	0	0	0.466666667	0	25	0.6	0
382	11.287786	37.328552	0.050000001	0	0	0.95	0	32	0.9	0.1
383	9.3446131	42.106064	0	0	0	1	0	30	0.636363636	0
384	13.430964	39.590412	0.11764706	0	0	0.764705882	0	24	0.764705882	0
385	9.6066217	41.87014	0.25	0	0	0.45	1	30.5	0.2	0
386	11.298795	36.252033	0.06666667	0	0	0.933333333	0	38	1	0.066666667
387	9.3167763	42.131123	0.18181819	0	0	0.363636364	1	23	0.636363636	0.090909091
388	7.2420139	37.8951	0	0	0	0.764705882	1	30	0.529411765	0
389	11.868414	40.088207	0	0	0	0.875	0	20.5	0.882352941	0.25
390	9.6006241	41.866482	0.11111111	0	0	0.888888889	1	29	0.888888889	0
391	7.1935911	38.593712	0.16666667	0.083333333	0	0.416666667	1	30	0.333333333	0
392	12.876737	39.326675	0	0	0	0.736842105	0	29	0.476190476	0
393	9.3209829	42.107586	0.07692308	0	0	0.615384615	1	25	0.153846154	0.076923077
394	5.1486731	40.754467	0.083333336	0	0	1	0	27.5	0.833333333	0
395	9.5396471	34.484306	0	0	0	0.666666667	0	32	1	0.4
396	9.3294649	42.12759	0.14285715	0	0	0.714285714	1	26.5	0.214285714	0
397	9.3128452	42.119221	0.30000001	0	0	0.5	1	29	0	0
398	5.7487411	38.443062	0	0.043478261	0	0.782608696	0	31	0.695652174	0.173913043
399	9.2430687	37.289528	0.125	0	0	0.625	0	32	0.625	0
400	14.122895	38.62101	0.0625	0	0	0.8125	0	37.5	0.9375	0
401	11.9672	39.208958	0.05882353	0	0	0.941176471	0	34	0.941176471	0.117647059
402	9.0302448	38.857304	0.14285715	0	0	0.5	1	27.5	0	0
403	11.157729	37.668697	0	0	0	0.875	0	31.5	0.9375	0
404	14.285315	39.442249	0.22222222	0	0	0.333333333	1	27	0.222222222	0
405	6.5674539	38.807789	0.047619049	0	0	0.761904762	0	30	0.904761905	0.047619048
406	6.4482069	37.165249	0.11111111	0	0	0.555555556	0	26	0.888888889	0
407	10.198871	34.737278	0	0.076923077	0	0.692307692	0	27	0.692307692	0
408	6.7977142	38.280952	0	0	0	0.75	0	32	1	0
409	10.298371	34.649185	0	0	0	0.8125	0	27.5	0.6875	0.0625
410	11.451941	39.572319	0.40000001	0	0	0.8	0	35	0.9	0
411	8.4538193	36.343666	0.16666667	0	0	0.5	1	31	0.157894737	0
412	9.0908241	40.873894	0.090909094	0	0	0.545454545	1	28	0.181818182	0
413	14.484017	39.509354	0.11111111	0	0	0.777777778	0	33	0.9	0
414	9.0285892	38.756676	0.33333334	0	0	0.5	1	29	0.25	0
415	11.477468	36.251835	0.047619049	0	0	1	0	32	0.904761905	0
416	9.8493004	34.708382	0.13636364	0	0	0.772727273	0	30	0.739130435	0
417	7.6374278	34.196468	0.22222222	0	0	1	0	23	1	0
418	9.3021641	42.125217	0	0.090909091	0	0.636363636	1	27	0.363636364	0
419	9.360527	42.167622	0.041666668	0	0	0.833333333	0	26	0.708333333	0.041666667
420	7.335742	38.158997	0.05882353	0.058823529	0	0.529411765	0	30	0.941176471	0.058823529
421	13.342722	39.759716	0.25	0	0	0.833333333	1	23	0.666666667	0
422	5.8442998	39.18288	0.052631579	0	0	0.947368421	0	25	1	0.315789474
423	9.7397938	38.793591	0.16666667	0	0	0.777777778	0	29	0.611111111	0
424	13.298619	39.251522	0.045454547	0	0	0.772727273	0	35.5	1	0.090909091
425	13.351814	38.353592	0	0	0	0.857142857	0	27	1	0.047619048
426	8.3316622	33.952442	0	0.1875	0	0.5	1	26	0.75	0
427	12.532879	41.164989	0.22222222	0.111111111	0	1	0	24	1	0.111111111
428	9.02565	38.806824	0.05882353	0	0	0.352941176	1	30	0.105263158	0
429	11.075443	37.503929	0.086956523	0	0	0.913043478	0	36	1	0
430	13.61792	39.332752	0.055555556	0	0	1	0	26	0.777777778	0.111111111
431	11.543149	37.220783	0.055555556	0	0	0.944444444	0	34	1	0
432	7.85815	36.733551	0.055555556	0.055555556	0	0.722222222	0	28	0.777777778	0.166666667
433	9.9950743	34.727867	0	0	0	0.722222222	0	29	0.777777778	0.388888889
434	6.5724401	37.430603	0	0	0	0.555555556	0	34	0.944444444	0
435	8.2687206	33.486778	0.36363637	0	0	0.727272727	0	30	1	0.727272727
436	9.3017969	42.243309	0.07692308	0.153846154	0	0.923076923	0	30	1	0.615384615
437	7.0596709	35.488609	0.10526316	0.052631579	0	0.631578947	1	30	0.789473684	0
438	7.9963622	39.007317	0	0	0	0.833333333	0	28	0.947368421	0
439	9.3513527	42.805992	0.22222222	0	0	0.555555556	1	27.5	0.555555556	0.055555556
440	11.555718	41.433006	0.052631579	0	0	0.736842105	1	26	0.526315789	0
441	9.4884596	41.736698	0	0	0	1	0	26	0.909090909	0.636363636
442	12.559321	39.63829	0.15000001	0	0	0.9	0	25	1	0
443	9.3259277	42.098495	0.33333334	0	0	0.444444444	1	26	0.333333333	0
444	9.5982389	41.871437	0.17647059	0	0	0.470588235	1	28	0.222222222	0.058823529
445	6.3760262	38.396332	0.052631579	0	0	0.947368421	0	25	0.842105263	0.105263158
446	7.6409988	34.491734	0.40000001	0	0	1	0	32.5	1	0.1
447	7.5270858	36.970947	0.047619049	0	0	0.666666667	0	32	0.80952381	0
448	8.0549154	34.84663	0.1875	0	0	0.875	0	25	0.9375	0
449	12.777361	39.551109	0.71428573	0	0	0.857142857	1	23	0.5	0
450	6.064312	37.286922	0.052631579	0.052631579	0	0.684210526	0	30	1	0
451	8.9619331	38.767223	0.41666666	0	0	0.666666667	1	31	0	0
452	7.4109249	40.475708	0	0	0	0.75	0	31	0.75	0
453	9.3037157	41.792393	0.041666668	0.166666667	0	0.833333333	0	26.5	1	0
454	9.2441912	42.180195	0.095238097	0	0	0.904761905	0	27	1	0.047619048
455	12.161379	39.633205	0.07692308	0	0	0.692307692	1	28	0.307692308	0
456	11.426647	37.902321	0	0	0	0.944444444	0	29.5	1	0
457	10.635689	34.777431	0	0	0	0.857142857	0	35.5	0.785714286	0.214285714
458	8.2227707	43.571949	0	0	0	0.545454545	1	34	0.772727273	0.045454545
459	7.2463861	35.321632	0.33333334	0.066666667	0	0.8	0	27	0.8	0.066666667
460	10.753887	38.888432	0.07692308	0.076923077	0	1	0	32	0.923076923	0.076923077
461	14.177327	39.135334	0	0	0	0.923076923	0	38	0.571428571	0.076923077
462	9.4926987	34.626049	0.10526316	0	0	0.736842105	0	27	0.578947368	0
463	9.0646391	38.731544	0.1	0	0	0.5	1	26.5	0.3	0
464	9.0610447	38.774834	0.33333334	0.083333333	0	0.333333333	1	32	0.071428571	0
465	7.2301869	35.315758	0.071428575	0	0	0.857142857	0	38	0.428571429	0
466	5.4800892	36.757332	0	0.058823529	0	0.764705882	0	27	0.941176471	0.235294118
467	9.6030045	41.852436	0.25	0	0	0.833333333	1	28	0.153846154	0
468	6.566216	38.692745	0.047619049	0	0	0.761904762	0	30	1	0
469	8.2480078	34.59798	0.16666667	0.083333333	0	0.583333333	1	29.5	0.25	0
470	6.4590101	36.487	0.071428575	0	0	0.642857143	0	33.5	0.866666667	0
471	9.5841293	41.866112	0.25	0	0	0.916666667	1	34	0.083333333	0
472	7.1147089	40.382339	0.055555556	0	0	0.722222222	0	26	0.684210526	0.055555556
473	9.3971567	42.039612	0	0	0	0.666666667	0	32	0.466666667	0.2
474	10.477342	37.49963	0.07692308	0	0	0.923076923	0	30	1	0
475	8.9291134	38.740784	0.22222222	0	0	0.222222222	1	30	0.047619048	0.055555556
476	8.8885527	40.744564	0	0.15	0	0.9	0	30	0.8	0.05
477	7.1739678	35.802681	0	0	0	0.529411765	0	33	0.941176471	0.176470588
478	11.888413	39.352242	0	0	0	0.722222222	0	33	1	0
479	14.50213	38.962257	0.055555556	0	0	0.888888889	0	31	0.894736842	0
480	6.3008661	41.252617	0	0	0	0.666666667	0	25	1	0.266666667
481	14.054601	39.070278	0.11111111	0	0	0.666666667	0	39	0.833333333	0
482	10.457914	38.198956	0.30000001	0	0	0.6	1	33	0.416666667	0
483	9.2998466	42.146942	0	0	0	0.636363636	1	31	0.363636364	0
484	9.7276115	40.037518	0.047619049	0	0	0.80952381	0	22	0.761904762	0.095238095
485	8.9982281	37.851765	0.2857143	0	0	0.5	1	25	0.428571429	0
486	7.5293989	36.931568	0.0625	0	0	0.8125	0	35	0.8125	0.0625
487	8.9966278	38.700562	0.07692308	0	0	0.461538462	1	27	0.214285714	0
488	12.504027	39.873047	0	0	0	0.944444444	0	26	1	0.166666667
489	7.4915481	36.339252	0.14285715	0	0	0.619047619	0	30	0.904761905	0.428571429
490	6.745502	44.25901	0.22222222	0	0	0.555555556	0	27	0.888888889	0.333333333
491	9.4713945	40.99548	0.071428575	0	0	0.785714286	1	26	0.857142857	0.071428571
492	6.6413188	44.092838	0.0625	0	0	0.5625	0	30	0.9375	0.1875
493	9.6075687	41.875866	0.13333334	0	0	0.6	1	26	0.125	0
494	10.258507	36.777893	0.043478262	0	0	0.739130435	0	31	0.956521739	0.043478261
495	9.3623123	42.137482	0.047619049	0	0	0.571428571	0	28	0.571428571	0
496	11.626646	39.66695	0.0625	0	0	0.8125	0	31	0.9375	0
497	7.8291979	43.706264	0	0	0	0.571428571	0	40	1	0.428571429
498	10.963028	36.441124	0.125	0	0	0.75	0	26.5	1	0
499	11.726418	41.091278	0.1	0	0	0.6	1	27.5	0.4	0
500	9.2987852	42.121513	0	0	0	0.5	1	28	0.4	0
501	9.2861252	42.189022	0	0.111111111	0	0.888888889	0	27.5	1	0.222222222
502	7.70118	37.486549	0.090909094	0	0	0.454545455	0	31	0.818181818	0
503	6.1696711	37.66291	0.05882353	0	0	0.647058824	0	34	0.823529412	0
504	13.551723	36.9669	0.23529412	0	0	0.941176471	1	24	0.5	0
505	6.2660232	37.529041	0	0	0	0.388888889	0	39	0.833333333	0
506	9.1206274	40.753384	0	0	0	0.88	0	25	0.84	0.08
507	8.288662	33.700157	0.5	0	0	0.642857143	0	30	1	0.642857143
508	10.115443	34.462666	0.11764706	0	0	0.823529412	0	29	0.823529412	0.176470588
509	9.0278091	38.811852	0.16666667	0	0	0.583333333	1	30.5	0.153846154	0
510	10.160658	38.634846	0	0	0	1	0	30	1	0.153846154
511	13.170562	39.892311	0	0	0	0.941176471	0	25	0.823529412	0
512	11.826672	37.827862	0.047619049	0	0	1	0	30	0.818181818	0
513	9.2367277	42.124001	0.055555556	0.055555556	0	0.944444444	0	25.5	0.947368421	0
514	9.6048918	41.8773	0	0.055555556	0	0.611111111	1	34	0.833333333	0.055555556
515	11.074357	36.455219	0	0	0	0.857142857	0	34	0.952380952	0.19047619
516	11.420785	37.162125	0.071428575	0	0	0.714285714	1	29	0.571428571	0
517	9.318512	37.953064	0.07692308	0	0	0.692307692	0	30	1	0.307692308
518	6.743022	38.962166	0	0	0	0.833333333	0	30	0.944444444	0
519	9.5810232	41.866001	0.45454547	0	0	0.636363636	1	27	0.181818182	0
520	4.1805582	42.052872	0	0	0	0.416666667	1	27	0.833333333	0.083333333
521	8.1871843	43.527382	0	0	0	0.857142857	0	25.5	1	0.214285714
522	7.7086768	38.758495	0.1	0	0	0.9	0	28	0.8	0.15
523	9.5430298	42.036259	0.055555556	0	0	0.833333333	0	32.5	0.9	0.5
524	8.120575	39.335003	0.2857143	0	0	0.571428571	0	32.5	0.142857143	0
525	0	0	0.052631579	0	0	0.894736842	0	24	0.7	0
526	7.2686372	35.269794	0.050000001	0	0	0.85	0	29	0.80952381	0.05
527	9.2646332	43.272678	0	0	0	0.466666667	0	28	0.933333333	0.866666667
528	14.29366	38.170338	0.11538462	0	0	0.961538462	0	25.5	0.962962963	0.115384615
529	8.5017433	40.317551	0.045454547	0	0	0.909090909	0	27.5	0.863636364	0.136363636
530	0	0	0.07692308	0	0	0.692307692	0	35	0.923076923	0.230769231
531	10.265456	37.841267	0	0	0	1	0	35	0.875	0
532	9.0555286	38.737278	0.16666667	0	0	0.555555556	1	28	0.157894737	0
533	10.773595	36.261211	0.0625	0	0	0.6875	1	30.5	0.882352941	0.125
534	9.3116655	42.132961	0	0	0	0.571428571	1	35	0.357142857	0
535	9.5811272	41.863285	0.42857143	0	0	0.428571429	1	29	0.142857143	0
536	8.2855196	33.512306	0	0.125	0	0.875	0	34.5	1	0
537	7.4884529	37.994102	0	0	0	0.533333333	0	31	0.866666667	0.133333333
538	13.324258	39.177353	0.15000001	0	0	0.85	1	31	0.666666667	0
539	8.9604979	38.768108	0.23529412	0	0	0.176470588	1	35	0.117647059	0
540	0	0	0	0	0	0.909090909	0	30	1	0.636363636
541	11.289182	36.420956	0.052631579	0	0	0.842105263	0	28	0.894736842	0.052631579
542	12.791547	38.97628	0	0	0	0.833333333	0	26.5	0.944444444	0
543	6.747683	44.248749	0.071428575	0	0	0.857142857	0	26.5	1	0.357142857
544	12.349981	40.242397	0	0	0	1	0	26	0.944444444	0
545	11.378978	38.704979	0.15000001	0	0	1	0	26.5	1	0.35
546	9.6089592	41.83213	0.35714287	0	0	0.571428571	1	26	0.214285714	0
547	10.877068	40.288727	0.1875	0	0	1	0	32	1	0.1875
548	11.206289	36.344593	0.06666667	0	0	1	0	30	0.75	0
549	8.2526026	34.587029	0.2631579	0	0	0.789473684	1	28	0.315789474	0
550	13.483538	39.474087	0.27272728	0	0	0.636363636	1	28	0.416666667	0
551	13.671041	38.515133	0.13793103	0	0	0.965517241	0	25	0.96969697	0.034482759
552	7.2315712	35.32196	0.29411766	0	0	0.823529412	1	26	0.368421053	0
553	8.2142353	43.55341	0.23076923	0	0	0.846153846	1	30	0.769230769	0.153846154
554	7.4179139	35.317364	0.10714286	0	0	0.821428571	0	25.5	0.714285714	0.107142857
555	8.1309891	35.637974	0.0625	0	0	0.75	0	35.5	0.8125	0
556	5.3307948	41.837597	0.05882353	0	0	0.647058824	1	29	1	0.352941176
557	9.4855156	41.747154	0.05882353	0	0	0.764705882	0	28	0.888888889	0.058823529
558	8.5532932	35.448128	0	0	0	0.782608696	0	30	0.92	0.217391304
559	10.699843	36.22654	0	0	0	0.894736842	0	32	0.789473684	0.263157895
560	9.0277891	38.81813	0.375	0	0	0.5	1	32	0.125	0.125
561	0	0	0	0	0	0.533333333	0	24	0.866666667	0.133333333
562	7.6343012	39.484474	0	0	0	0.894736842	0	30	1	0.052631579
563	10.102213	34.826458	0	0	0	0.588235294	0	30	1	0.058823529
564	9.5554104	40.326164	0.06666667	0	0	0.933333333	0	28	1	0.133333333
565	7.1464758	37.651924	0	0	0	1	0	29	0.846153846	0
566	9.4554014	42.455143	0	0	0	0.85	0	25	0.9	0.2
567	8.182848	34.275795	0.22222222	0.111111111	0	1	1	26	0.666666667	0.111111111
568	9.0820742	43.167068	0.22222222	0	0	0.611111111	0	30	1	0.555555556
569	10.203372	35.090233	0	0.133333333	0	0.666666667	0	28	1	0.2
570	11.423136	40.77454	0.29411766	0	0	0.764705882	1	28	0.470588235	0.117647059
571	11.664171	40.006783	0	0.055555556	0	0.777777778	0	24	1	0.111111111
572	9.9564104	38.964523	0	0	0	0.944444444	0	31.5	0.85	0.055555556
573	8.6966887	43.397083	0	0	0	0.555555556	0	27	0.944444444	0.222222222
574	5.9775858	38.145	0	0	0	0.947368421	0	32	0.631578947	0
575	13.508104	38.958351	0.15000001	0	0	0.95	0	27	0.85	0
576	6.7349691	38.675564	0.0625	0	0	0.75	0	29	0.75	0
577	7.8202229	37.69376	0	0	0	0.8	0	30	0.933333333	0.066666667
578	7.2484059	38.560562	0.043478262	0	0	0.913043478	0	22	0.782608696	0
579	13.615603	38.846222	0.29411766	0	0	0.705882353	0	25	0.529411765	0
580	9.2820578	42.126987	0.05882353	0	0	0.823529412	0	27	0.941176471	0.235294118
581	10.124381	34.513443	0	0	0	0.916666667	0	29	0.916666667	0.083333333
582	9.0336065	38.760635	0.25	0	0	0.75	1	28	0.076923077	0
583	14.085315	37.856586	0.11764706	0	0	1	0	25	0.588235294	0
584	14.128922	38.382851	0	0	0	0.8	0	28	0.866666667	0
585	13.646348	40.077621	0	0	0	0.818181818	0	27	0.954545455	0.045454545
586	7.747932	36.027718	0	0	0	0.923076923	0	29.5	0.846153846	0.5
587	9.303257	42.139442	0.15384616	0.076923077	0	0.692307692	1	30	0.5	0
588	8.206953	43.558865	0	0	0	0.578947368	1	30	0.947368421	0.263157895
589	7.3061509	38.770351	0.071428575	0	0	0.928571429	0	32	0.785714286	0.285714286
590	14.135293	38.703388	0.125	0	0	0.5625	0	29.5	0.875	0.0625
591	11.776448	39.187607	0	0	0	0.9375	0	27.5	0.8125	0
592	8.3312111	33.72641	0.22222222	0	0	0.444444444	0	38	1	0.555555556
593	7.893414	34.522102	0.25	0	0	0.875	1	25	0.882352941	0
594	9.5204945	41.780548	0.055555556	0	0	0.666666667	0	30	1	0
595	10.106708	34.679661	0	0	0	0.842105263	0	36	0.736842105	0
596	11.494107	41.493042	0.052631579	0	0	0.736842105	0	32	0.736842105	0
597	14.123765	38.589912	0.10526316	0	0	0.789473684	1	33	0.421052632	0
598	14.273376	39.392635	0	0	0	0.666666667	0	36	0.888888889	0
599	12.569937	40.396641	0.047619049	0	0	1	0	30	0.954545455	0.142857143
600	6.308001	38.393192	0	0	0	0.647058824	1	31	0.647058824	0
601	4.2110648	38.646702	0.29411766	0	0	0.882352941	0	26	0.941176471	0
602	11.426581	36.470318	0.090909094	0	0	0.863636364	0	26.5	0.818181818	0
603	8.256959	34.013866	0.33333334	0.166666667	0	0.666666667	0	24.5	0.833333333	0
604	13.989017	39.178051	0.13043478	0.043478261	0	0.869565217	0	31	0.826086957	0
605	13.471443	39.539822	0.11764706	0	0	0.470588235	1	31	0.176470588	0
606	9.5994301	41.864128	0.1	0	0	0.2	1	29	0.2	0
607	9.2963877	42.088295	0.055555556	0.055555556	0	0.944444444	0	26	0.888888889	0
608	8.9849243	38.692947	0.125	0	0	0.5	1	27.5	0.166666667	0
609	7.2161388	38.223576	0	0	0	0.75	0	29	0.9	0
610	9.3700037	42.102753	0.039999999	0	0	0.36	0	32	0.961538462	0.08
611	11.339749	39.776909	0.22222222	0	0	0.888888889	1	32	0.388888889	0
612	13.545336	37.308758	0	0	0	0.928571429	0	24	1	0.071428571
613	9.5757217	41.872864	0.2	0	0	0.7	1	30	0.1	0
614	9.3133564	42.10461	0.07692308	0	0	0.615384615	1	38	0.307692308	0
615	11.009145	36.407139	0.125	0	0	0.6875	0	29	0.9375	0.5625
616	11.125563	39.314831	0.055555556	0	0	0.888888889	0	29.5	0.777777778	0
617	10.939576	39.281277	0	0	0	0.8	0	33	0.933333333	0
618	8.2384195	33.229507	0.06666667	0	0	0.8	0	28	1	0.266666667
619	7.4640918	39.091595	0.055555556	0	0	0.777777778	0	31.5	0.777777778	0.166666667
620	10.567062	40.237183	0	0	0	1	0	26	1	0
621	9.7596817	35.443764	0.095238097	0.142857143	0	0.714285714	0	28	0.904761905	0.238095238
622	9.3547888	42.262283	0	0	0	0.875	0	30	0.9375	0.1875
623	13.723917	39.629799	0.07692308	0	0	0.769230769	0	34	0.923076923	0
624	9.595171	39.726826	0.2	0	0	0.7	1	29	0.2	0
625	0	0	0.07692308	0	0	0.769230769	0	29	0.6875	0
626	9.0386019	38.72776	0.30769232	0	0	0.538461538	1	37	0.2	0
627	11.593949	38.521839	0.31578946	0	0	0.631578947	0	35	1	0
628	12.823542	38.243092	0	0	0	1	0	36	1	0.1875
629	7.2384052	46.204502	0	0	0	0.875	0	28	1	1
630	7.7171779	46.991581	0.11764706	0	0	0.705882353	0	31	1	0.588235294
631	9.5811939	41.859207	0.55555558	0.111111111	0	0.555555556	1	26	0.111111111	0
632	11.588877	41.470531	0	0	0	0.764705882	0	30	0.941176471	0.176470588
633	7.8960748	38.35857	0	0	0	0.80952381	0	29	0.952380952	0.285714286
634	6.5784831	38.378357	0	0	0	0.411764706	0	25	0.882352941	0
635	9.0242386	38.741852	0.36363637	0	0	0.636363636	1	33	0.181818182	0
636	13.954163	38.706627	0.15789473	0	0	0.789473684	0	32	0.947368421	0.052631579
637	10.14332	39.718498	0.052631579	0	0	0.684210526	0	31	0.684210526	0
638	12.910868	37.442593	0	0	0	0.904761905	0	30	0.952380952	0.095238095
639	9.0261993	38.77816	0.31578946	0.052631579	0	0.315789474	1	32	0.05	0
640	12.673719	37.510689	0.26666668	0	0	0.8	1	30	0.8	0
641	0	0	0.125	0	0	0.8125	0	26.5	1	0.125
642	9.6249247	42.130634	0.045454547	0	0	0.863636364	0	26.5	0.869565217	0.363636364
643	9.2499447	34.374817	0.05882353	0.235294118	0	0.647058824	0	35	0.888888889	0.176470588
644	9.5970259	41.835533	0.33333334	0	0	0.555555556	1	22	0.444444444	0
645	8.9905252	38.705608	0.17647059	0	0	0.411764706	1	30	0.166666667	0
